# Supplementary material for: MALDI-TOF imaging analysis of benzalkonium chloride penetration in ex vivo human skin
Source: PLoS One. 2024 Feb 8;19(2):e0297992. doi: 10.1371/journal.pone.0297992 (PMC10852276; doi:10.1371/journal.pone.0297992)
Supplement: S1 Table — (XLSX) [file pone.0297992.s010.xlsx]

## Sheet: Sheet1
	S1 Table. Commercial solution composition
	Solution 1 (0.123% Active Benzalkonium Chloride)
	Ingredient	Ingredient %	Chemical Name
	Water	98.901	Aqua
	Microcare Emollient CLG	0.25	Caprylyl Glycol	1
	Sodium Benzoate	0.25	Sodium Benzoate	1
	Polysorbate 20	0.05	Polysorbate 20	1
	AQ-BZK 50%	0.246	Benzalkonium Chloride	0.5
			Aqua 50%	40%-45%
	Fresh Scent Wipe – Compliant W/S 751224	0.3	Fresh Scent Wipe – Compliant W/S 751224
	Vitamin E, USP	0.001	Tocopheryl Acetate, USP
	Aloe Vera Gel Decolorized 10X (AG014P)	0.002	Aloe Barbadensis Leaf Juice	0.9952
			Potassium Sorbate	0.002
			Sodium Benzoate	0.001
			Citric Acid	0.0018
	Citric Acid Anhydrous	Adjust to pH 4.75	Citric Acid	100
	Solution 2 (0.123% Active Benzalkonium Chloride)
	Chemical Name	Ingredient %
	Water	99.1522
	Benzalkonium Chloride, 50%	0.2468
	Antibacterial Fresh J-7403 Fragrance	0.2
	Citric Acid, USP	0.15
	Disodium ETDA	0.1
	Denatured Ethanol (190 Proof)	0.05
	Methylchloroisothiazolinone (and) Methylisothiazolinone	0.05
	Disodium Cocoamphodiacetate	0.048
	Aloe Barbadensis Leaf Extract	0.002
	Vitamin E, USP	0.001
