# Supplementary material for: MALDI-TOF imaging analysis of benzalkonium chloride penetration in ex vivo human skin
Source: PLoS One. 2024 Feb 8;19(2):e0297992. doi: 10.1371/journal.pone.0297992 (PMC10852276; doi:10.1371/journal.pone.0297992)
Supplement: S2 Table — Reported distribution of alkyl chain lengths present in BZK utilized to make solutions. In-house solutions used Benzalkonium Chloride part #12060 and Rockline Industries used Benzalkonium Chloride, 50%. (XLSX) [file pone.0297992.s011.xlsx]

## Sheet: Sheet1
	S2 Table. Benzalkonium chloride alkyl chain length distributions.
	Benzalkonium Chloride part #12060 ≥95%
	C12	~70%
	C14	~30%
	Benzalkonium Chloride, 50% (95.5)
	C12	0.715
	C14	0.24
