# Supplementary material for: MALDI-TOF imaging analysis of benzalkonium chloride penetration in ex vivo human skin
Source: PLoS One. 2024 Feb 8;19(2):e0297992. doi: 10.1371/journal.pone.0297992 (PMC10852276; doi:10.1371/journal.pone.0297992)
Supplement: S3 Table — Mass list collected of 0.123% BZK solution spotted with 40 mg/mL CHCA mixed with acetone. Rows highlighted in green correspond to confirmed BZK ions. Rows highlighted in yellow correspond to matrix ions matching those observed in matrix scans. (XLSX) [file pone.0297992.s012.xlsx]

## Sheet: Sheet1
Supporting Table 3. Reflectron Positive Scan of 0.123% BZK Solution.
m/z	time	Intens.	SN	Quality Fac.	Res.	Area	Rel. Intens.	FWHM	Chi^2	Bk. Peak
126.074	20181	3348.85	422.094	75370.4	3060.97	167.085	0.0161519	0.0411877	1817.82	0
134.035	20797.8	533.549	65.385	5817.66	3071.04	27.9488	0.00257338	0.0436449	176.79	0
136.044	20950.5	156.409	19.0364	1777.9	3273.29	7.8643	0.000754384	0.0415619	43.8591	0
139.976	21246.2	101.188	12.1392	1037.41	2969.41	5.94663	0.000488045	0.0471395	32.269	0
145.999	21691	419.586	49.8135	1213.05	3119.48	23.7186	0.00202372	0.0468023	457.154	0
149.191	21923	136.167	15.7508	2055.09	1707.61	14.9718	0.000656751	0.0873684	40.7103	0
164.005	22968.6	128.896	13.2497	1215.55	2881.58	8.70455	0.000621681	0.0569152	45.0283	0
171.964	23510.8	8077.47	763.264	309542	2963.23	591.098	0.0389587	0.0580325	4118.99	0
178.023	23915.2	342.558	29.9415	3542.44	2596.87	28.8933	0.0016522	0.0685528	125.962	0
188.96	24628	155.592	12.2954	210.044	3702.11	9.77189	0.00075044	0.051041	369.012	0
189.97	24692.8	2862.86	226.951	161153	3732.99	185.311	0.0138079	0.0508896	602.477	0
198.228	25216.1	367.667	27.6241	3047.41	1677.02	52.8908	0.00177331	0.118202	219.644	0
211.947	26061.8	6726.38	469.095	46686.6	3398.35	563.131	0.0324422	0.0623678	18905.6	0
212.142	26073.6	1510.31	104.808	16437	2975.21	148.471	0.00728441	0.0713031	1532.25	0
214.155	26195.4	5225.55	358.228	168031	3752.48	374.117	0.0252035	0.0570703	1915.1	0
220.579	26579.9	160.859	10.1534	824.443	849.449	56.6024	0.000775845	0.259673	195.754	0
226.062	26903.8	165.786	10.2781	991.8	6003.73	7.4511	0.000799609	0.0376537	65.2073	0
227.919	27012.6	552.638	35.2902	345.447	5123.88	32.1565	0.00266545	0.0444817	3520.79	0
230.354	27154.6	33709.9	2151.67	49163.8	790.878	12730	0.162587	0.291264	164907	0
233.923	27361.3	518.183	31.6208	3430.03	4288.09	36.8318	0.00249927	0.0545517	222.64	0
240.164	27719.1	362.036	20.4318	1083.93	3523.85	33.0495	0.00174615	0.0681541	384.281	0
242.173	27833.3	1304.74	73.8174	15416	4628.7	87.6885	0.00629295	0.0523198	349.955	0
249.886	28267.3	135.089	6.64064	541.198	3425.05	12.8347	0.000651554	0.0729584	98.5584	0
258.06	28719.9	11592.3	559.23	25950.8	1068.51	3761.97	0.0559113	0.241514	29650.6	0
276.151	29696.9	272.821	12.0931	1880.06	5034.29	19.3497	0.00131585	0.0548541	111.697	0
288.142	30326.8	182.887	7.46944	690.003	5371.03	12.2427	0.000882087	0.0536473	123.997	0
290.15	30431.1	384.379	16.1378	4810.71	4586.75	30.7069	0.00185391	0.0632583	91.804	0
304.164	31148.4	207334	8451.64	223318	1969.68	45329.4	1	0.154423	5.73759e+06	0
308.312	31357.5	251.751	9.97955	20.3493	112.081	857.342	0.00121423	2.75079	178475	0
318.193	31850	502.634	19.5167	1144.67	4280.51	48.8914	0.00242427	0.0743353	670.138	0
332.197	32535.1	120223	4966.62	383964	3642.31	15743.7	0.579852	0.0912053	1.5507e+06	0
360.234	33864.1	1784.55	84.0331	22743	6086.38	149.765	0.0086071	0.0591869	651.12	0
378.973	34723.5	2891.71	150.057	17445.1	4614.13	340.115	0.0139471	0.0821331	5630.26	0
380.206	34779.2	394.016	20.3266	3116.44	6347.22	33.5106	0.00190039	0.0599012	159.385	0
383.549	34930.1	122.919	6.20828	1213.44	1891.58	33.3894	0.000592853	0.202766	66.2155	0
400.96	35704.9	126.48	6.9063	1330.03	6800.78	9.85774	0.000610029	0.058958	33.0593	0
402.857	35788.2	136	7.67888	904.093	3996.78	18.7609	0.000655949	0.100795	73.8113	0
416.942	36401.2	196.851	12.9335	1251.4	4968.95	24.912	0.000949439	0.0839094	109.975	0
438.94	37337.9	123.555	9.11428	543.092	6489.97	12.3064	0.000595922	0.0676336	86.4841	0
440.936	37421.7	111.942	8.36174	218.08	6539.96	9.95865	0.000539912	0.0674218	183.451	0
458.392	38146.5	1318.55	110.881	9085.54	8609.37	107.546	0.00635953	0.0532435	1369.79	0
486.466	39283.2	99.268	8.45015	700.029	9795.53	7.19033	0.000478783	0.0496621	36.4268	0
568.356	42419.3	63.8621	6.22626	622.063	8502.07	6.30483	0.000308016	0.0668491	14.3463	0
