# Supplementary material for: MALDI-TOF imaging analysis of benzalkonium chloride penetration in ex vivo human skin
Source: PLoS One. 2024 Feb 8;19(2):e0297992. doi: 10.1371/journal.pone.0297992 (PMC10852276; doi:10.1371/journal.pone.0297992)
Supplement: S4 Table — (XLSX) [file pone.0297992.s013.xlsx]

## Sheet: Sheet1
	S4 Table. Epidermal thicknesses of each specific skin location based on treatment group. Epidermal thicknesses in µm of each specific skin location based on the treatment group. N represents the number of skin slices analyzed.
		Epdiermis width of different skin types
		Arm			Thigh			Abdomen
		Average	SD	N	Average	SD	N	Average	SD	N
	BZK in MilliQ water	87.8721	15.4519	2	86.0364	0	1	102.489	0	1
	MilliQ water	78.3337	4.74895	4	82.4502	3.05872	2	81.2337	6.48931	2
	BZK + citric acid (pH 4.7)				91.5178	3.37902	2	74.2117	5.68785	2
	Solution 1	72.9397	16.9073	6	70.1584	14.6692	7	64.398	18.2099	6
	Solution 2	89.785	15.5325	3	81.6288	24.8454	6	73.9472	11.0966	4
	BZK + caprylyl glycol				70.2722	7.40166	4	86.7849	0.452257	5
	BZK + vitamin E				91.5178	22.656	5	99.3119	10.0301	4
