# Supplementary material for: MALDI-TOF imaging analysis of benzalkonium chloride penetration in ex vivo human skin
Source: PLoS One. 2024 Feb 8;19(2):e0297992. doi: 10.1371/journal.pone.0297992 (PMC10852276; doi:10.1371/journal.pone.0297992)
Supplement: S5 Table — Differences between the average penetration depth of ion m/z 304 to ion m/z 332. A positive value indicates ion m/z 304 was observed deeper while a negative value indicated ion m/z 332 penetrated deeper. (XLSX) [file pone.0297992.s014.xlsx]

## Sheet: Sheet1
	S5 Table. Average difference in BZK ion penetration. Differences between the average penetration depth of ion m/z 304 to ion m/z 332. A positive value indicates ion m/z 304 was observed deeper while a negative value indicated ion m/z 332 penetrated deeper. Where N is the number of skin slices analyzed with MALDI imaging.
		Difference in BZK penetration into dermis
		Average	SD	N
	BZK in MilliQ water	30	20	3
	BZK + citric acid (pH 4.7)	170	70	4
	Solution 1	-180	340	10
	Solution 2	70	120	6
	BZK + caprylyl glycol	70	60	6
	BZK + vitamin E	30	100	11
