# Supplementary material for: MALDI-TOF imaging analysis of benzalkonium chloride penetration in ex vivo human skin
Source: PLoS One. 2024 Feb 8;19(2):e0297992. doi: 10.1371/journal.pone.0297992 (PMC10852276; doi:10.1371/journal.pone.0297992)
Supplement: S6 Table — Recorded Pearson’s correlation coefficient values for each skin section MALDI imaging analysis based on comparing its m/z 304 ion heat map to its m/z 332 ion heat map. (XLSX) [file pone.0297992.s015.xlsx]

## Sheet: Sheet1
	S6 Table. Pearson's correlation coefficient values. Recorded Pearson's correlation coefficient values for each skin section MALDI imaging analysis based on comparing its m/z 304 ion heat map to its m/z 332 ion heat map.
	BZK in MilliQ water	BZK + citric acid (pH 4.7)	Solution 1	Solution 2	BZK + caprylyl glycol	BZK + vitamin E
	0.921	0.615	0.858	0.873	0.869	0.804
	0.847	0.64	0.758	0.897	0.884	0.77
	0.78	0.781	0.751	0.797	0.992	0.826
		0.759	0.627	0.682	0.88	0.692
			0.82	0.692	0.845	0.91
			0.711	0.87	0.817	0.684
			0.677			0.795
			0.849			0.842
			0.755			0.654
			0.819			0.867
						0.859
